# Supplementary material for: Barriers and facilitators to implementation of the Ethiopian national cancer control plan strategies: Implications for cervical cancer services in Ethiopia
Source: PLOS Glob Public Health. 2024 Jul 22;4(7):e0003500. doi: 10.1371/journal.pgph.0003500 (PMC11262691; doi:10.1371/journal.pgph.0003500)
Supplement: S3 File — (ZIP) [file pgph.0003500.s003.zip]

Archive with 13 entries (13 files):
- National Cancer Control Plan Data/1. MOH_ transcripts.docx
- National Cancer Control Plan Data/10. KII List.docx
- National Cancer Control Plan Data/11.TORs of the Cx Ca TWG.docx
- National Cancer Control Plan Data/12. Thematic areas of the NCCP.docx
- National Cancer Control Plan Data/13. Summary of findings on strategies.docx
- National Cancer Control Plan Data/2. HPV Vaccine_EPI_MOH.docx
- National Cancer Control Plan Data/3. Ca Medicines_EPSS.docx
- National Cancer Control Plan Data/4. Ca Medicines Regulation_EFDA.docx
- National Cancer Control Plan Data/5. AACAHB_transcripts.docx
- National Cancer Control Plan Data/6. AHF activities.docx
- National Cancer Control Plan Data/7. CDC activities.docx
- National Cancer Control Plan Data/8. WOH_Responses.docx
- National Cancer Control Plan Data/9. FGAE responses.docx
