# Supplementary material for: Barriers and facilitators to implementation of the Ethiopian national cancer control plan strategies: Implications for cervical cancer services in Ethiopia
Source: PLOS Glob Public Health. 2024 Jul 22;4(7):e0003500. doi: 10.1371/journal.pgph.0003500 (PMC11262691; doi:10.1371/journal.pgph.0003500)
Supplement: S4 File — (ZIP) [file pgph.0003500.s004.zip]

Archive with 2 entries (2 files):
- Secondary Data/1. Cervical Cancer Performance (July2021 - June2022).docx
- Secondary Data/2. NCCP vs other strategies review.docx
